# Supplementary material for: Effect of Cu Intercalation Layer on the Enhancement of Spin-to-Charge Conversion in Py/Cu/Bi2Se3
Source: Nanomaterials (Basel). 2022 Oct 20;12(20):3687. doi: 10.3390/nano12203687 (PMC9606994; doi:10.3390/nano12203687)
Supplement: Supplementary file 1 [file nanomaterials-12-03687-s001.zip]

Archive with 1 entries (1 files):
- nanomaterials-1948896-supplementary.pdf
